# Supplementary material for: Wild Boars as Reservoir of Highly Virulent Clone of Hybrid Shiga Toxigenic and Enterotoxigenic Escherichia coli Responsible for Edema Disease, France
Source: Emerg Infect Dis. 2022 Feb;28(2):382–93. doi: 10.3201/eid2802.211491 (PMC8798679; doi:10.3201/eid2802.211491)
Supplement: Appendix 1 — Additional information about Escherichia coli strains selected for genetic and genomic comparison. [file 21-1491-Techapp-s1.xlsx]

## Sheet: Appendix 1 Table 1
Article DOI: https://doi.org/10.3201/eid2802.211491
Wild Boars as Reservoir of Highly Virulent Clone of Hybrid Shiga Toxigenic and Enterotoxigenic Escherichia coli Responsible for Edema Disease, France
Appendix Table 1. List of strains isolated in France and sequenced in this study
Name	stx	Year	Area	Region	Origin - Host	Host State	Centre collection	Region	ST (Achtman)	cgST (HC400)	Serotype	Accession number (short reads)	Accession number (long reads)	Accession number (assembly)
P13-1	stx2e	2013	Côtes d'Armor	Bretagne	Pig	Oedema	University of Toulouse (IRSD)	France	1	7657	O139:H1	SRR14934078
P13-2	stx2e	2013	Finistère	Bretagne	Pig	Oedema	University of Toulouse (IRSD)	France	1	7657	O139:H1	SRR14934079
P13-3	stx2e	2013	Finistère	Bretagne	Pig	Oedema	University of Toulouse (IRSD)	France	1	7657	O139:H1	SRR14934080
P13-4	stx2e	2013	Côtes d'Armor	Bretagne	Pig	Oedema	University of Toulouse (IRSD)	France	1	7657	O139:H1	SRR14934081
P13-5	stx2e	2013	Côtes d'Armor	Bretagne	Pig	Oedema	University of Toulouse (IRSD)	France	1	7657	O139:H1	SRR14934082
P13-7	stx2e	2013	Finistère	Bretagne	Pig	Oedema	University of Toulouse (IRSD)	France	1	7657	O139:H1	SRR14934084
P13-9	stx2e	2013	Côtes d'Armor	Bretagne	Pig	Oedema	University of Toulouse (IRSD)	France	1	7657	O139:H1	SRR14934086
P14-18	stx2e	2014	Côtes d'Armor	Bretagne	Pig	Oedema	University of Toulouse (IRSD)	France	1	7657	O139:H1	SRR14934087
P14-19	stx2e	2014	Finistère	Bretagne	Pig	Oedema	University of Toulouse (IRSD)	France	1	7657	O139:H1	SRR14934088
P14-22	stx2e	2014	Ille-et-Vilaine	Bretagne	Pig	Oedema	University of Toulouse (IRSD)	France	1	7657	O139:H1	SRR14934090
P15-24	stx2e	2015	Dordogne	Nouvelle Aquitaine	Pig	Oedema	University of Toulouse (IRSD)	France	1	7657	O139:H1	SRR14934091
P15-25	stx2e	2015	Côtes d'Armor	Bretagne	Pig	Oedema	University of Toulouse (IRSD)	France	1	7657	O139:H1	SRR14934092	SRR14999646	CP080233;CP080234
P15-26	stx2e	2015	Finistère	Bretagne	Pig	Oedema	University of Toulouse (IRSD)	France	1	7657	O139:H1	SRR14934093
P15-27	stx2e	2015	Côtes d'Armor	Bretagne	Pig	Oedema	University of Toulouse (IRSD)	France	1	7657	O139:H1	SRR14934094
P19-84	stx2e	2019	Hautes-Alpes	Provence-Alpes-Côte-d'Azur	Pig	Oedema	University of Toulouse (IRSD)	France	1	7657	O139:H1	SRR14934098
P19-119	stx2e	2019	Hautes-Alpes	Provence-Alpes-Côte-d'Azur	Pig	Oedema	University of Toulouse (IRSD)	France	1	7657	O139:H1	SRR14934099
P13-6	stx2e	2013	Côtes d'Armor	Bretagne	Pig	Oedema	University of Toulouse (IRSD)	France	10*	13	O141:H4	SRR14934083	SRR15012767	CP080223;CP080224;CP080225;CP080226;CP080227;CP080228; CP080229;CP080230;CP080231;CP080232
P13-8	stx2e	2013	Côtes d'Armor	Bretagne	Pig	Oedema	University of Toulouse (IRSD)	France	10	13	O141:H4	SRR14934085
P14-20	stx2e	2014	Côtes d'Armor	Bretagne	Pig	Oedema	University of Toulouse (IRSD)	France	10*	13	O141:H4	SRR14934088
P14-21	stx2e	2014	Maine-et-Loire	Pays de la Loire	Pig	Oedema	University of Toulouse (IRSD)	France	5786	13	O141:H4	SRR14934089
P15-28	stx2e	2015	Côtes d'Armor	Bretagne	Pig	Oedema	University of Toulouse (IRSD)	France	10	13	O141:H4	SRR14934095
P15-29	stx2e	2015	Finistère	Bretagne	Pig	Oedema	University of Toulouse (IRSD)	France	10	13	O141:H4	SRR14934096
W13-10		2013	Ardèche	Auvergne-Rhône-Alpes	Boar	Oedema	University of Toulouse (IRSD)	France	10859	7657	O139:H1	SRR14934054
W13-11		2013	Ardèche	Auvergne-Rhône-Alpes	Boar	Oedema	University of Toulouse (IRSD)	France	1*	7657	O139:H1	SRR14934055
W13-12	stx2e	2013	Ardèche	Auvergne-Rhône-Alpes	Boar	Oedema	University of Toulouse (IRSD)	France	1	7657	O139:H1	SRR14934066
W13-13	stx2e	2013	Ardèche	Auvergne-Rhône-Alpes	Boar	Oedema	University of Toulouse (IRSD)	France	1	7657	O139:H1	SRR14934077
W13-15	stx2e	2013	Ardèche	Auvergne-Rhône-Alpes	Boar	Oedema	University of Toulouse (IRSD)	France	1	7657	O139:H1	SRR14934052
W13-16	stx2e	2013	Ardèche	Auvergne-Rhône-Alpes	Boar	Oedema	University of Toulouse (IRSD)	France	1	7657	O139:H1	SRR14934097	SRR14999801	CP080235;CP080236;CP080237
W13-17	stx2e	2013	Ardèche	Auvergne-Rhône-Alpes	Boar	Oedema	University of Toulouse (IRSD)	France	1	7657	O139:H1	SRR14934100
W14-2	stx2e	2014	Ardèche	Auvergne-Rhône-Alpes	Boar	Oedema	University of Toulouse (IRSD)	France	1	7657	O139:H1	SRR14934101
W14-3	stx2e	2014	Ardèche	Auvergne-Rhône-Alpes	Boar	Oedema	University of Toulouse (IRSD)	France	1	7657	O139:H1	SRR14934102
W14-4	stx2e	2014	Ardèche	Auvergne-Rhône-Alpes	Boar	Oedema	University of Toulouse (IRSD)	France	1	7657	O139:H1	SRR14934103
W14-6	stx2e	2014	Ardèche	Auvergne-Rhône-Alpes	Boar	Oedema	University of Toulouse (IRSD)	France	1	7657	O139:H1	SRR14934056
W14-10	stx2e	2014	Ardèche	Auvergne-Rhône-Alpes	Boar	Oedema	University of Toulouse (IRSD)	France	1	7657	O139:H1	SRR14934057
W14-16	stx2e	2014	Ardèche	Auvergne-Rhône-Alpes	Boar	Oedema	University of Toulouse (IRSD)	France	1	7657	O139:H1	SRR14934058
W15-7	stx2e	2015	Ardèche	Auvergne-Rhône-Alpes	Boar	Oedema	University of Toulouse (IRSD)	France	1	7657	O139:H1	SRR14934059
W15-8	stx2e	2015	Ardèche	Auvergne-Rhône-Alpes	Boar	Oedema	University of Toulouse (IRSD)	France	1	7657	O139:H1	SRR14934060
W15-12	stx2e	2015	Ardèche	Auvergne-Rhône-Alpes	Boar	Oedema	University of Toulouse (IRSD)	France	1	7657	O139:H1	SRR14934061
W15-17	stx2e	2015	Ardèche	Auvergne-Rhône-Alpes	Boar	Oedema	University of Toulouse (IRSD)	France	1	7657	O139:H1	SRR14934062
W15-18	stx2e	2015	Ardèche	Auvergne-Rhône-Alpes	Boar	Oedema	University of Toulouse (IRSD)	France	1	7657	O139:H1	SRR14934063
W15-21	stx2e	2015	Ardèche	Auvergne-Rhône-Alpes	Boar	Oedema	University of Toulouse (IRSD)	France	1	7657	O139:H1	SRR14934064
W15-22	stx2e	2015	Ardèche	Auvergne-Rhône-Alpes	Boar	Oedema	University of Toulouse (IRSD)	France	1	7657	O139:H1	SRR14934065
W15-23	stx2e	2015	Ardèche	Auvergne-Rhône-Alpes	Boar	Oedema	University of Toulouse (IRSD)	France	1	7657	O139:H1	SRR14934067
W16-9	stx2e	2016	Ardèche	Auvergne-Rhône-Alpes	Boar	Oedema	University of Toulouse (IRSD)	France	1	7657	O139:H1	SRR14934068
W16-24	stx2e	2016	Ardèche	Auvergne-Rhône-Alpes	Boar	Oedema	University of Toulouse (IRSD)	France	1	7657	O139:H1	SRR14934069
W19-1	stx2e	2019	Drôme	Auvergne-Rhône-Alpes	Boar	Oedema	University of Toulouse (IRSD)	France	1	7657	O139:H1	SRR14934070
W19-2	stx2e	2019	Drôme	Auvergne-Rhône-Alpes	Boar	Oedema	University of Toulouse (IRSD)	France	1	7657	O139:H1	SRR14934071
W19-3	stx2e	2019	Drôme	Auvergne-Rhône-Alpes	Boar	Oedema	University of Toulouse (IRSD)	France	1	7657	O139:H1	SRR14934072
W19-4	stx2e	2019	Drôme	Auvergne-Rhône-Alpes	Boar	Oedema	University of Toulouse (IRSD)	France	1	7657	O139:H1	SRR14934073
W19-5	stx2e	2019	Drôme	Auvergne-Rhône-Alpes	Boar	Oedema	University of Toulouse (IRSD)	France	1	7657	O139:H1	SRR14934074
W19-6	stx2e	2019	Drôme	Auvergne-Rhône-Alpes	Boar	Oedema	University of Toulouse (IRSD)	France	1	7657	O139:H1	SRR14934075
W19-7	stx2e	2019	Drôme	Auvergne-Rhône-Alpes	Boar	Oedema	University of Toulouse (IRSD)	France	1	7657	O139:H1	SRR14934076

## Sheet: Appendix 1 Table 2
Article DOI: https://doi.org/10.3201/eid2802.211491
Wild Boars as Reservoir of Highly Virulent Clone of Hybrid Shiga Toxigenic and Enterotoxigenic Escherichia coli Responsible for Edema Disease, France
Appendix Table 2. List of strains from worldwide origin whose whole genome sequences were publically available
Name	Other name	Year	Origin - Host	Centre collection	Country (region)	ST (Achtman)	cgST (HC400)	Serotype	Accession number
GN-1044		2007	Pig	IRTA	Spain	100	143	O138:H10	SAMN12730718
GN-3020		2012	Pig	IRTA	Spain	42	5985	O138:H14	SAMN12730722
GN-3021	CFSAN062629	2012	Pig	IRTA	Spain	42	5985	O138:H14	SAMN12730723
PSU-1833	CFSAN094295	2000	Pig	ECRC	USA (South Dakota)	42	5985	O138:H14	SAMN11961248
VREC0288	ERS784219	2014	Pig	Sanger Institute	UK	42	5985	O138:H14	SAMEA3472110
VREC0289	ERS784221	2014	Pig	Sanger Institute	UK	42	5985	O138:H14	SAMEA3472112
VREC0291	ERS784226	2014	Pig	Sanger Institute	UK	42	5985	O138:H14	SAMEA3472117
VREC0293	ERS784230	2014	Pig	Sanger Institute	UK	42	5985	O138:H14	SAMEA3472121
VREC0353	ERS784272	2014	Pig	Sanger Institute	UK	42	5985	O138:H14	SAMEA3752372
MOD1-EC1636		2016	Pig	Michigan State University	UK	42	15056	O138:H14	SAMN05607401
MOD1-EC5751	CFSAN043988 / 16480	1982	Pig (air)	FDA	USA (South Dakota)	42	15056	O138:H14	SAMN06240054
MOD1-EC5022	70.0159	1970	Pig	ECRC	USA (Pennsylvania)	42	15056	O138:H14	SAMN04279350
NCDC 62-57	ATCC 23545	1957	Pig	ATCC	Ireland	42	15056	O138:H14	SAMN01916703
PSU-0040	CFSAN062734	1999	Pig	ECRC	USA (Iowa)	42	15056	O138:H14	SAMN06689630
330473		2017	NK	Public Health England	UK	42	5985	O138:H14	SAMN09634093
PSU-1265	CFSAN085801 / 76.0386	1976	Pig	ECRC	USA (Pennsylvania)	42	15056	O138:H14	SAMN10085146
PSU-1268	CFSAN085804 / 77.0013	1977	Pig	ECRC	USA (Pennsylvania)	42	15056	O138:H14	SAMN10084457
PSU-2169		2002	Pig	ECRC	USA (Missouri)	42	15056	O138:H14	SAMN10084457
PSU-2170		2002	Pig	ECRC	USA (Missouri)	42	15056	O138:H14	SAMN13322463
PSU-2149		2001	Pig	ECRC	USA (Minnesota)	42	15056	O138:H14	SAMN13449000
PSU-2336	CFSAN103645	2009	Pig	ECRC	USA (Minnesota)	42	15056	O138:H14	SAMN13945475
PSU-2194		1994	Pig	ECRC	Hungary	42	15056	O138:H14	SAMN13928825
PSU-2266	CFSAN103247	2004	Pig	ECRC	USA (Pennsylvania)	42	15056	O138:H14	SAMN13898781
PSU-2571	CFSAN104957	1989	Pig	ECRC	USA (Indiana)	42	15056	O138:H14	SAMN14165756
PSU-2570	CFSAN104956	1989	Pig	ECRC	USA (Indiana)	42	15056	O138:H14	SAMN14165658
PSU-2568	CFSAN104954	1989	Pig	ECRC	USA (Indiana)	42	15056	O138:H14	SAMN14165646
PSU-2493		1988	Pig	ECRC	USA (South Dakota)	42	15056	O138:H14	SAMN14259031
PSU-2492		1988	Pig	ECRC	USA (South Dakota)	42	15056	O138:H14	SAMN14602687
PSU-2457		1987	Pig	ECRC	USA (Pennsylvania)	42	15056	O138:H14	SAMN14602777
11-00047	CFSAN046713	2011	Food (coriander)	FDA	USA (Texas)	955	7654	O139:H1	SAMN05414558
OH-11-00047	CFSAN055282	2012	Plant (coriander)	Ohio Department of Agriculture	USA (Ohio)	955	7654	O139:H1	SAMN05721528
MS10618		2013	Pig	The University of Queensland	Australia	7596	7657	O139:H1	EnteroBase:ESC_GA9721AA
FWSEC0114		2010	Human	Statens Serum Institut	Denmark	1	7657	O139:H1	SAMN08797060
OLC990	CA_CFIA-709	2010	NK	Statens Serum Institut	Denmark	1	7657	O139:H1	SAMN04420141
OLC1003		2010	NK	Statens Serum Institut	Denmark	1	7657	O139:H1	SAMN04420132
201611248		2016	Pig	Institut Pasteur	France	1	7657	O139:H1	EnteroBase:ESC_KA9440AA
65-57	TW03023	1957	Pig	USDA-CDC	Ireland	1	7657	O139:H1	SAMN07488838
FV 18070	LREC-134	2013	Pig	LREC	Spain	1	7657	O139:H1	SAMN11523850
FV 18066	LREC-151	2013	Pig	LREC	Spain	1	7657	O139:H1	SAMN11523845
ERS2428251	5059STDY7174945	NK	NK	University of Gothenburg	Sweden	1	7657	O139:H1	SAMEA4607554
ERS094365	1	2012	NK	Sanger Institute	UK	1	7657	O139:H1	SAMEA1324967
181101		2015	NK	Public Health England	UK	1	7657	O139:H1	SAMN05966807
209711		2016	NK	Public Health England	UK	1	7657	O139:H1	SAMN06030824
179811		2015	NK	Public Health England	UK	1	7657	O139:H1	SAMN05966722
NCDC_63-57	ATCC 23546 / BCW_4174	1957	Pig	ATCC	Ireland	1	7657	O139:H1	SAMN02368905
2010C-4905		2010	NK	CDC (EDLB)	USA	1	7657	O139:H1	SAMN03569581
PSU-0883	CFSAN085608 / 16.0294	2016	Pig	ECRC	USA (South Dakota)	1	7657	O139:H1	SAMN09954439
PSU-1108	CFSAN078910 / E2018003727	2000	Food (cos lettuce)	ECRC	USA (California)	1	7657	O139:H1	SAMN09060629
PSU-1793	CFSAN088438	2018	Water	ECRC	USA (California)	1	7657	O139:H1	SAMN10485820
PSU-1085	CFSAN078887 / E2018003704	2003	Pig	ECRC	USA (South Dakota)	1	7657	O139:H1	SAMN09060619
IA724-007		2014	Pig	Iowa State University	USA (Iowa)	1	7657	O139:H1	SAMN09254094
PSU-1084	CFSAN078886 / E2018003703	2003	Pig	ECRC	USA (South Dakota)	1	7657	O139:H1	SAMN09060620
PSU-1082	CFSAN078884 / E2018003701	2003	Pig	ECRC	USA (South Dakota)	1	7657	O139:H1	SAMN09060666
PSU-1079	CFSAN078881 / E2018003698	2003	Pig	ECRC	USA (South Dakota)	1	7657	O139:H1	SAMN09060647
PSU-1081	CFSAN078883 / E2018003700	2003	Pig	ECRC	USA (South Dakota)	1	7657	O139:H1	SAMN09060664
PSU-1078	CFSAN078880 / E2018003697	2003	Pig	ECRC	USA (South Dakota)	1	7657	O139:H1	SAMN09060644
PSU-1077	CFSAN078879 / E2018003696	2003	Pig	ECRC	USA (South Dakota)	1	7657	O139:H1	SAMN09060617
PSU-1819	CFSAN094282	2000	Pig	ECRC	USA (Oklahoma)	1	7657	O139:H1	SAMN11961244
PSU-1807	CFSAN094271	2000	Pig	ECRC	USA (Oklahoma)	1	7657	O139:H1	SAMN11961225
PSU-1821	CFSAN094284	2000	Pig	ECRC	USA (Oklahoma)	1	7657	O139:H1	SAMN11961235
PSU-1824	CFSAN094287	2000	Pig	ECRC	USA (Oklahoma)	1	7657	O139:H1	SAMN11961017
PSU-1839	CFSAN094301	2000	Pig	ECRC	USA (Oklahoma)	1	7657	O139:H1	SAMN12078812
PSU-1840	CFSAN094302	2000	Pig	ECRC	USA (Oklahoma)	1	7657	O139:H1	SAMN12078819
PSU-2087	CFSAN101864	2003	Pig	ECRC	USA (Minnesota)	1	7657	O139:H1	SAMN13413428
PSU-2176		2002	Pig	ECRC	USA (Connecticut)	1	7657	O139:H1	SAMN13322475
PSU-2250	CFSAN101927	2002	Pig	ECRC	USA (South Dakota)	1	7657	O139:H1	SAMN13482795
PSU-2121		2001	Pig	ECRC	USA (Pennsylvania)	1	7657	O139:H1	SAMN13568845
PSU-2178		2003	Pig	ECRC	USA (Pennsylvania)	1	7657	O139:H1	SAMN13714132
HI217_90		2017	Pig	Iowa State University	USA (Hawaii)	1	7657	O139:H1	SAMN14532042
swine5		1979	Pig	Nanjing Agricultural University	China (Beijing)	1*	7657	O139:H1	SAMN04376743
swine27		NK	Pig	Nanjing Agricultural University	China (Beijing)	1	7657	O139:H1	SAMN04376765
swine50		2003	Pig	Nanjing Agricultural University	China (Shandong)	114	7657	O139:H1	SAMN04376788
IA725-007		2014	Pig	Iowa State University	USA (Iowa)	10	13	O141:H4	SAMN09254038
WI724-021		2014	Pig	Iowa State University	USA (Wisconsin)	10	13	O141:H4	SAMN09254051
2185	TW01530	1989	Pig	VMRI-USDA(NADC)-MSU(STEC Center)	Hungary	10	13	O141:H4	SAMN07488837
PSU-0987	CFSAN078790 / E2018003607	1982	Pig	ECRC	USA (South Dakota)	10	13	O141:H4	SAMN09060948
FV 14101		2009	Pig	CBI	Spain	10	13	O141:H4	SAMN11523844
PSU-2191		2013	Pig	ECRC	USA (Colorado)	10	13	O141:H4	SAMN13928812
PSU-2190		2008	Pig	ECRC	USA (Missouri)	10	13	O141:H4	SAMN13928813
PSU-2193		2013	Pig	ECRC	USA (Colorado)	10	13	O141:H4	SAMN13928459
13473	ERS203278	2013	NK	Sanger Institute	UK	10	13	O141:H4	SAMEA1886655
R4290		2017	NK	ISS	Italia	10	13	O141:H4	Enterobase:ESC_GA7919AA
13		NK	NK	University of Minnesota	USA	10	13	O141:H4	Enterobase:ESC_MA2725AA
44		NK	NK	University of Minnesota	USA	10	13	O141:H4	Enterobase:ESC_MA2755AA
62		NK	NK	University of Minnesota	USA	10	13	O141:H4	Enterobase:ESC_MA2797AA
67		NK	NK	University of Minnesota	USA	10	13	O141:H4	Enterobase:ESC_MA2802AA
70		NK	NK	University of Minnesota	USA	10	13	O141:H4	Enterobase:ESC_MA2805AA
78		NK	NK	University of Minnesota	USA	10	13	O141:H4	Enterobase:ESC_MA2813AA
92		NK	NK	University of Minnesota	USA	10	13	O141:H4	Enterobase:ESC_MA2827AA
225		NK	NK	University of Minnesota	USA	10	13	O141:H4	Enterobase:ESC_MA2895AA
255		NK	NK	University of Minnesota	USA	10	13	O141:H4	Enterobase:ESC_MA2944AA
278		NK	NK	University of Minnesota	USA	10	13	O141:H4	Enterobase:ESC_MA2988AA
279		NK	NK	University of Minnesota	USA	10	13	O141:H4	Enterobase:ESC_MA2989AA
283		NK	NK	University of Minnesota	USA	10	13	O141:H4	Enterobase:ESC_MA2993AA
swine57		2002	Pig	Nanjing Agricultural University	China (Anhui)	10	13	O141:H4	SAMN04376795
swine68		1999	Pig	Nanjing Agricultural University	China (Jiangsu)	10	13	O141:H4	SAMN04376806
BCW_3358		2015	NK	UCD-100K	USA	10	13	O141:H4	SAMN03358919
MOD1-EC6206	CFSAN044443 / 05-27242	2013	Pig	FDA	USA (Illinois)	10	13	O141:H4	SAMN04902892
CVM-N19EC0486		2019	Food (ground Beef)	FDA	USA (Iowa)	10	13	O141:H4	SAMN12990634
CVM-N36225PS		2012	Fish	FDA	USA	10	13	O141:H4	SAMN03177659
MOD1-EC5739	CFSAN043976 / 2037	1982	Taurus	FDA	USA (Iowa)	10	13	O141:H4	SAMN05439292
FSIS11810065		2018	Cattle	USDA	USA (Washington)	10	13	O141:H4	SAMN09343323
CVM-N17EC0906		2017	Food (ground Beef)	FDA	USA (Tennessee)	10	13	O141:H4	SAMN10221395
MOD1-EC5272	CFSAN049518 / CVM-869	2000	Pig	ECRC	USA (Oklahoma)	10	13	O147:H4	SAMN05440302
MOD1-EC5278	CFSAN049524 / 0-1368-4	2000	Pig	ECRC	USA (Minnesota)	10	13	O147:H4	SAMN06555237
PSU-0022	CFSAN061716 / 0.2785	2000	Pig	ECRC	USA (Oklahoma)	10	13	O147:H4	SAMN06560526
PSU-1086	CFSAN078888 / E2018003705	2003	Pig	ECRC	USA (South Dakota)	10	13	O147:H4	SAMN09060760
PSU-1083	CFSAN078885 / E2018003702	2003	Pig	ECRC	USA (South Dakota)	10	13	O147:H4	SAMN09060653
PSU-1080	CFSAN078882 / E2018003699	2003	Pig	ECRC	USA (South Dakota)	10	13	O147:H4	SAMN09060640
PSU-2198		1998	Pig	ECRC	USA (North Dakota)	10	13	O147:H4	SAMN13928859
PSU-2197		1998	Pig	ECRC	USA (North Dakota)	10	13	O147:H4	SAMN13928823
PSU-2186		2006	Pig	ECRC	USA (North Carolina)	10	13	O147:H4	SAMN13928814
PSU-2185		2004	Pig	ECRC	USA (Iowa)	10	13	O147:H4	SAMN13928460
PSU-2181		2005	Pig	ECRC	USA (Minnesota)	10	13	O147:H4	SAMN13291865
PSU-2189		2008	Pig	ECRC	USA (Iowa)	10	13	O147:H4	SAMN13874197
97.2074		1997	Pig	ECRC	USA (Arkansas)	10	13	O147:H4	SAMN12438496
2.2554		2002	Pig	ECRC	USA (South Dakota)	10	13	O147:H4	SAMN12438209
UMNF18	AGTD	2006	Pig	University of Minnesota	USA (Iowa)	10	13	O147:H4	SAMN02471895
PSU-2091	CFSAN101868	2004	Pig	ECRC	USA (Iowa)	10	13	O147:H4	SAMN13413431
PSU-2072		2000	Pig	ECRC	USA (Oklahoma)	10	13	O147:H4	SAMN13413397
PSU-2177		2002	Pig	ECRC	USA (South Dakota)	10	13	O147:H4	SAMN13322469
PSU-2175		2002	Pig	ECRC	USA (Minnesota)	10	13	O147:H4	SAMN13322478
PSU-1828	CFSAN094291	2000	Pig	ECRC	USA (Oklahoma)	10	13	O147:H4	SAMN11961241
PSU-1832	CFSAN094294	2000	Pig	ECRC	USA (Oklahoma)	10	13	O147:H4	SAMN11960874
PSU-1801	CFSAN094265	2000	Pig	ECRC	USA (Texas)	10	13	O147:H4	SAMN11961023
PSU-1829	CFSAN094292	2000	Pig	ECRC	USA (Oklahoma)	10	13	O147:H4	SAMN11960882
PSU-1841	CFSAN094303	2000	Pig	ECRC	USA (Oklahoma)	10	13	O147:H4	SAMN12078814
PSU-1845	CFSAN094307	2000	Pig	ECRC	USA (Oklahoma)	10	13	O147:H4	SAMN12078006
PSU-1844	CFSAN094306	2000	Pig	ECRC	USA (Oklahoma)	10	13	O147:H4	SAMN12078821
PSU-1837	CFSAN094299	2000	Pig	ECRC	USA (Oklahoma)	10	13	O147:H4	SAMN12078817
PSU-1843	CFSAN094305	2000	Pig	ECRC	USA (Oklahoma)	10	13	O147:H4	SAMN12078813
PSU-1909	CFSAN094370	2001	Pig	ECRC	USA (Minnesota)	10	13	O147:H4	SAMN12175338
PSU-1884	CFSAN094346	2000	Pig	ECRC	USA (Texas)	10	13	O147:H4	SAMN12219806
PSU-1886	CFSAN094348	2000	Pig	ECRC	USA (Texas)	10	13	O147:H4	SAMN12219791
PSU-1811	CFSAN094275	2000	Pig	ECRC	USA (Oklahoma)	10	13	O147:H4	SAMN12219784
PSU-1813	CFSAN094277	2000	Pig	ECRC	USA (Oklahoma)	10	13	O147:H4	SAMN12219737
PSU-1810	CFSAN094274	2000	Pig	ECRC	USA (Oklahoma)	10	13	O147:H4	SAMN12219651
PSU-1875	CFSAN094337	2000	Pig	ECRC	USA (Missouri)	10	13	O147:H4	SAMN12261715
PSU-1857	CFSAN094319	2000	Pig	ECRC	USA (Texas)	10	13	O147:H4	SAMN12344208
PSU-1854	CFSAN094316	2000	Pig	ECRC	USA (Oklahoma)	10	13	O147:H4	SAMN12344239
PSU-1852	CFSAN094314	2000	Pig	ECRC	USA (Oklahoma)	10	13	O147:H4	SAMN12344226
PSU-1851	CFSAN094313	2000	Pig	ECRC	USA (Oklahoma)	10	13	O147:H4	SAMN12344180
1.015		2001	Pig	ECRC	USA (Minnesota)	10	13	O147:H4	SAMN12438194
0.2743		2000	Pig	ECRC	USA (Oklahoma)	10	13	O147:H4	SAMN12438192
2.3788		2002	Pig	ECRC	USA (Connecticut)	10	13	O147:H4	SAMN12438210
PSU-2180		2003	Pig	ECRC	USA (Minnesota)	10	13	O147:H4	SAMN13322446
PSU-2167		2001	Pig	ECRC	USA (Minnesota)	10	13	O147:H4	SAMN13322447
PSU-2183		2003	Pig	ECRC	USA (Minnesota)	10	13	O147:H4	SAMN13291863
PSU-2174		2002	Pig	ECRC	USA (Minnesota)	10	13	O147:H4	SAMN13291866
PSU-2142		2001	Pig	ECRC	USA (Minnesota)	10	13	O147:H4	SAMN13449010
PSU-2247		2001	Pig	ECRC	USA (Minnesota)	10	13	O147:H4	SAMN13482832
PSU-2246	CFSAN101923	2002	Pig	ECRC	USA (Minnesota)	10	13	O147:H4	SAMN13482821
PSU-2254	CFSAN101931	2002	Pig	ECRC	USA (South Dakota)	10	13	O147:H4	SAMN13482825
PSU-2253	CFSAN101930	2002	Pig	ECRC	USA (South Dakota)	10	13	O147:H4	SAMN13482819
PSU-2252	CFSAN101929	2002	Pig	ECRC	USA (Connecticut)	10	13	O147:H4	SAMN13482830
PSU-2259	CFSAN101936	2003	Pig	ECRC	USA (Minnesota)	10	13	O147:H4	SAMN13482829
PSU-2232	CFSAN101909	2002	Pig	ECRC	USA (South Dakota)	10	13	O147:H4	SAMN13482793
PSU-2241	CFSAN101918	2002	Pig	ECRC	USA (Minnesota)	10	13	O147:H4	SAMN13482800
PSU-2248	CFSAN101925	2002	Pig	ECRC	USA (Minnesota)	10	13	O147:H4	SAMN13482048
PSU-2249	CFSAN101926	2002	Pig	ECRC	USA (Connecticut)	10	13	O147:H4	SAMN13482030
PSU-2123		2001	Pig	ECRC	USA (Pennsylvania)	10	13	O147:H4	SAMN13568837
PSU-2112		2000	Pig	ECRC	USA (Minnesota)	10	13	O147:H4	SAMN13575693
PSU-2109		2000	Pig	ECRC	USA (Missouri)	10	13	O147:H4	SAMN13575689
PSU-2113		2001	Pig	ECRC	USA (Minnesota)	10	13	O147:H4	SAMN13675368
PSU-2133		2001	Pig	ECRC	USA (Minnesota)	10	13	O147:H4	SAMN13558928
PSU-2132		2001	Pig	ECRC	USA (Minnesota)	10	13	O147:H4	SAMN13558932
PSU-2182		2003	Pig	ECRC	USA (Minnesota)	10	13	O147:H4	SAMN13714142
PSU-2281	CFSAN103262	2005	Pig	ECRC	USA (South Dakota)	10	13	O147:H4	SAMN13898693
NK not known

## Sheet: Appendix 1 Table 3
Article DOI: https://doi.org/10.3201/eid2802.211491
Wild Boars as Reservoir of Highly Virulent Clone of Hybrid Shiga Toxigenic and Enterotoxigenic Escherichia coli Responsible for Edema Disease, France
Appendix Table 3. Virulence genes detected in French and worlwide isolates
Name	Serotype	Toxines							Adhesins					Secretion	Bacteriocins			Capsule		Regulators		Serum Resistance
GN-1044	O138:H10	astA	eltA	rhsA			estB (stb)					F4		T6SS							iha
GN-3020	O138:H14		eltA			estA (sta1)	estB (stb)		air		F18		lpfA		colB	colM					iha	iss
GN-3021	O138:H14		eltA			estA (sta1)	estB (stb)		air		F18		lpfA		colB	colM					iha	iss
PSU-1833	O138:H14								air		F18		lpfA	T6SS						eilA		iss
VREC0288	O138:H14					estA (sta1)	estB (stb)		air		F18		lpfA								iha	iss
VREC0289	O138:H14					estA (sta1)	estB (stb)		air		F18		lpfA								iha	iss
VREC0291	O138:H14					estA (sta1)	estB (stb)		air		F18		lpfA								iha	iss
VREC0293	O138:H14					estA (sta1)	estB (stb)		air		F18		lpfA								iha	iss
VREC0353	O138:H14					estA (sta1)	estB (stb)		air		F18		lpfA								iha	iss
MOD1-EC1636	O138:H14					estA (sta1)	estB (stb)	stx2e	air		F18		lpfA								iha	iss
MOD1-EC5751	O138:H14					estA (sta1)	estB (stb)	stx2e	air		F18		lpfA							eilA		iss
MOD1-EC5022	O138:H14					estA (sta1)	estB (stb)	stx2e	air				lpfA							eilA		iss
NCDC 62-57	O138:H14						estB (stb)	stx2e	air		F18		lpfA							eilA	iha	iss
PSU-0040	O138:H14					estA (sta1)	estB (stb)	stx2e	air		F18		lpfA		colB	colM				eilA		iss
330473	O138:H14						estB (stb)	stx2e	air		F18		lpfA							eilA		iss
PSU-1265	O138:H14						estB (stb)	stx2e	air				lpfA							eilA		iss
PSU-1268	O138:H14					estA (sta1)	estB (stb)	stx2e	air		F18		lpfA							eilA		iss
PSU-2169	O138:H14					estA (sta1)	estB (stb)		air		F18		lpfA							eilA		iss
PSU-2170	O138:H14					estA (sta1)	estB (stb)		air		F18		lpfA							eilA		iss
PSU-2149	O138:H14					estA (sta1)	estB (stb)	stx2e	air		F18		lpfA		colB	colM				eilA		iss
PSU-2336	O138:H14					estA (sta1)	estB (stb)	stx2e	air	ehaG	F18		lpfA							eilA		iss
PSU-2194	O138:H14						estB (stb)		air				lpfA							eilA	iha	iss
PSU-2266	O138:H14				sepA	estA (sta1)	estB (stb)	stx2e	air		F18		lpfA							eilA	iha	iss
PSU-2571	O138:H14					estA (sta1)	estB (stb)		air		F18		lpfA		colB	colM				eilA		iss
PSU-2570	O138:H14								air		F18		lpfA		colB	colM				eilA		iss
PSU-2568	O138:H14					estA (sta1)			air		F18		lpfA									iss
PSU-2493	O138:H14					estA (sta1)	estB (stb)	stx2e	air		F18		lpfA							eilA		iss
PSU-2492	O138:H14					estA (sta1)	estB (stb)	stx2e	air		F18		lpfA							eilA		iss
PSU-2457	O138:H14					estA (sta1)	estB (stb)	stx2e	air				lpfA							eilA		iss
11-00047	O139:H1			rhsA				stx2e					lpfA	T6SS				kpsDMFU	kpsT	eilA		iss
OH-11-00047	O139:H1							stx2e					lpfA	T6SS				kpsDMFU	kpsT			iss
MS10618	O139:H1			rhsA				stx2e			F18		lpfA	T6SS				kpsDMFU	kpsT	eilA
FWSEC0114	O139:H1	astA		rhsA				stx2e			F18		lpfA	T6SS				kpsDMFU	kpsT	eilA
OLC990	O139:H1	astA		rhsA				stx2e			F18		lpfA	T6SS				kpsDMFU	kpsT	eilA
OLC1003	O139:H1	astA		rhsA				stx2e			F18		lpfA	T6SS				kpsDMFU	kpsT	eilA
201611248	O139:H1							stx2e			F18		lpfA	T6SS				kpsDMFU		eilA
65-57	O139:H1			rhsA				stx2e		ehaG	F18		lpfA	T6SS	colB	colM		kpsDMFU	kpsT	eilA
FV 18070	O139:H1			rhsA				stx2e		ehaG	F18		lpfA	T6SS				kpsDMFU	kpsT	eilA
FV 18066	O139:H1			rhsA				stx2e			F18		lpfA	T6SS				kpsDMFU	kpsT	eilA
ERS2428251	O139:H1			rhsA				stx2e			F18		lpfA	T6SS	colB	colM		kpsDMFU	kpsT
ERS094365	O139:H1			rhsA				stx2e			F18		lpfA	T6SS				kpsDMFU	kpsT
181101	O139:H1			rhsA				stx2e			F18		lpfA	T6SS	colB	colM		kpsDMFU	kpsT
209711	O139:H1	astA		rhsA				stx2e			F18		lpfA	T6SS				kpsDMFU	kpsT	eilA
179811	O139:H1			rhsA				stx2e			F18		lpfA	T6SS	colB	colM		kpsDMFU	kpsT	eilA
NCDC_63-57	O139:H1			rhsA				stx2e			F18		lpfA	T6SS	colB	colM		kpsDMFU	kpsT	eilA
2010C-4905	O139:H1	astA		rhsA				stx2e			F18		lpfA	T6SS				kpsDMFU	kpsT	eilA
PSU-0883	O139:H1										F18		lpfA	T6SS				kpsDMFU	kpsT	eilA
PSU-1108	O139:H1										F18		lpfA	T6SS			colE2	kpsDMFU
PSU-1793	O139:H1	astA		rhsA				stx2e			F18		lpfA	T6SS				kpsDMFU		eilA
PSU-1085	O139:H1										F18		lpfA	T6SS				kpsDMFU		eilA
IA724-007	O139:H1										F18		lpfA	T6SS				kpsDMFU	kpsT
PSU-1084	O139:H1									ehaG	F18		lpfA	T6SS				kpsDMFU	kpsT	eilA
PSU-1082	O139:H1									ehaG	F18		lpfA	T6SS				kpsDMFU	kpsT	eilA
PSU-1079	O139:H1										F18		lpfA	T6SS				kpsDMFU	kpsT	eilA
PSU-1081	O139:H1									ehaG	F18		lpfA	T6SS				kpsDMFU	kpsT	eilA
PSU-1078	O139:H1									ehaG	F18		lpfA	T6SS				kpsDMFU	kpsT	eilA
PSU-1077	O139:H1									ehaG	F18		lpfA	T6SS				kpsDMFU	kpsT	eilA
PSU-1819	O139:H1									ehaG	F18		lpfA	T6SS			colE2	kpsDMFU	kpsT	eilA
PSU-1807	O139:H1									ehaG	F18		lpfA	T6SS			colE2	kpsDMFU	kpsT	eilA
PSU-1821	O139:H1										F18		lpfA	T6SS			colE2	kpsDMFU	kpsT	eilA
PSU-1824	O139:H1									ehaG	F18		lpfA	T6SS				kpsDMFU	kpsT	eilA
PSU-1839	O139:H1										F18		lpfA	T6SS				kpsDMFU	kpsT	eilA
PSU-1840	O139:H1										F18		lpfA	T6SS				kpsDMFU	kpsT	eilA
PSU-2087	O139:H1										F18		lpfA	T6SS				kpsDMFU	kpsT	eilA
PSU-2176	O139:H1										F18		lpfA	T6SS				kpsDMFU	kpsT	eilA
PSU-2250	O139:H1										F18		lpfA	T6SS				kpsDMFU		eilA
PSU-2121	O139:H1										F18		lpfA	T6SS				kpsDMFU	kpsT	eilA
PSU-2178	O139:H1										F18		lpfA	T6SS				kpsDMFU	kpsT	eilA
HI217_90	O139:H1			rhsA	sepA			stx2e			F18		lpfA	T6SS				kpsDMFU	kpsT		iha
swine5	O139:H1				sepA			stx2e			F18		lpfA	T6SS				kpsDMFU	kpsT	eilA
swine27	O139:H1			rhsA	sepA			stx2e			F18		lpfA	T6SS				kpsDMFU	kpsT	eilA
swine50	O139:H1			rhsA	sepA			stx2e			F18		lpfA	T6SS				kpsDMFU	kpsT	eilA
P13-1	O139:H1			rhsA				stx2e			F18		lpfA	T6SS				kpsDMFU	kpsT	eilA
P13-2	O139:H1			rhsA		estA (sta1)		stx2e		ehaG	F18		lpfA	T6SS				kpsDMFU	kpsT	eilA
P13-3	O139:H1			rhsA				stx2e			F18		lpfA	T6SS				kpsDMFU	kpsT	eilA
P13-4	O139:H1			rhsA				stx2e			F18		lpfA	T6SS				kpsDMFU	kpsT	eilA
P13-5	O139:H1			rhsA				stx2e		ehaG	F18		lpfA	T6SS				kpsDMFU	kpsT	eilA
P13-7	O139:H1			rhsA				stx2e		ehaG	F18		lpfA	T6SS				kpsDMFU	kpsT	eilA
P13-9	O139:H1			rhsA				stx2e		ehaG	F18		lpfA	T6SS				kpsDMFU	kpsT	eilA
P14-18	O139:H1			rhsA				stx2e		ehaG	F18		lpfA	T6SS				kpsDMFU	kpsT	eilA
P14-19	O139:H1			rhsA				stx2e		ehaG	F18		lpfA	T6SS				kpsDMFU	kpsT	eilA
P14-22	O139:H1			rhsA				stx2e		ehaG	F18		lpfA	T6SS				kpsDMFU	kpsT	eilA
P15-24	O139:H1				sepA					ehaG	F18		lpfA	T6SS				kpsDMFU	kpsT	eilA
P15-25	O139:H1			rhsA				stx2e		ehaG	F18		lpfA	T6SS				kpsDMFU	kpsT	eilA
P15-26	O139:H1			rhsA		estA (sta1)	estB (stb)	stx2e		ehaG	F18		lpfA	T6SS				kpsDMFU	kpsT	eilA
P15-27	O139:H1									ehaG	F18		lpfA					kpsDMFU	kpsT	eilA
P19-84	O139:H1			rhsA						ehaG	F18		lpfA	T6SS				kpsDMFU	kpsT	eilA
P19-119	O139:H1			rhsA							F18		lpfA	T6SS				kpsDMFU	kpsT	eilA
W13-10	O139:H1			rhsA							F18		lpfA	T6SS				kpsDMFU	kpsT	eilA
W13-11	O139:H1	astA		rhsA						ehaG	F18		lpfA	T6SS				kpsDMFU	kpsT	eilA
W13-12	O139:H1			rhsA	sepA	estA (sta1)	estB (stb)	stx2e		ehaG	F18		lpfA	T6SS				kpsDMFU	kpsT	eilA
W13-13	O139:H1			rhsA	sepA	estA (sta1)	estB (stb)	stx2e		ehaG	F18		lpfA	T6SS				kpsDMFU	kpsT	eilA
W13-15	O139:H1			rhsA	sepA	estA (sta1)	estB (stb)	stx2e		ehaG	F18		lpfA	T6SS				kpsDMFU	kpsT	eilA
W13-16	O139:H1			rhsA	sepA	estA (sta1)	estB (stb)	stx2e		ehaG	F18		lpfA	T6SS				kpsDMFU	kpsT	eilA
W13-17	O139:H1			rhsA	sepA	estA (sta1)	estB (stb)	stx2e		ehaG	F18		lpfA	T6SS				kpsDMFU	kpsT	eilA
W14-2	O139:H1			rhsA	sepA	estA (sta1)	estB (stb)	stx2e		ehaG	F18		lpfA	T6SS				kpsDMFU	kpsT	eilA
W14-3	O139:H1			rhsA	sepA	estA (sta1)	estB (stb)	stx2e		ehaG	F18		lpfA	T6SS				kpsDMFU	kpsT	eilA
W14-4	O139:H1			rhsA	sepA	estA (sta1)	estB (stb)	stx2e		ehaG	F18		lpfA	T6SS				kpsDMFU	kpsT	eilA
W14-6	O139:H1			rhsA	sepA	estA (sta1)	estB (stb)	stx2e		ehaG	F18		lpfA	T6SS				kpsDMFU	kpsT	eilA
W14-10	O139:H1			rhsA	sepA	estA (sta1)	estB (stb)	stx2e			F18		lpfA	T6SS				kpsDMFU	kpsT	eilA
W14-16	O139:H1			rhsA	sepA	estA (sta1)	estB (stb)	stx2e		ehaG	F18		lpfA	T6SS				kpsDMFU	kpsT	eilA
W15-7	O139:H1			rhsA	sepA	estA (sta1)	estB (stb)	stx2e		ehaG	F18		lpfA	T6SS				kpsDMFU	kpsT	eilA
W15-8	O139:H1			rhsA	sepA	estA (sta1)	estB (stb)	stx2e		ehaG	F18		lpfA	T6SS				kpsDMFU	kpsT	eilA
W15-12	O139:H1			rhsA				stx2e		ehaG	F18		lpfA	T6SS				kpsDMFU	kpsT	eilA
W15-17	O139:H1			rhsA	sepA	estA (sta1)	estB (stb)	stx2e		ehaG	F18		lpfA	T6SS				kpsDMFU	kpsT	eilA
W15-18	O139:H1			rhsA	sepA	estA (sta1)	estB (stb)	stx2e		ehaG	F18		lpfA	T6SS				kpsDMFU	kpsT	eilA
W15-21	O139:H1			rhsA	sepA	estA (sta1)	estB (stb)	stx2e		ehaG	F18		lpfA	T6SS				kpsDMFU	kpsT	eilA
W15-22	O139:H1			rhsA	sepA	estA (sta1)	estB (stb)	stx2e		ehaG	F18		lpfA	T6SS				kpsDMFU	kpsT	eilA
W15-23	O139:H1			rhsA	sepA	estA (sta1)	estB (stb)	stx2e		ehaG	F18		lpfA	T6SS				kpsDMFU	kpsT	eilA
W16-9	O139:H1			rhsA	sepA	estA (sta1)	estB (stb)	stx2e		ehaG	F18		lpfA	T6SS				kpsDMFU	kpsT	eilA
W16-24	O139:H1			rhsA	sepA	estA (sta1)	estB (stb)	stx2e		ehaG	F18		lpfA	T6SS				kpsDMFU	kpsT	eilA
W19-1	O139:H1			rhsA	sepA	estA (sta1)	estB (stb)	stx2e		ehaG	F18		lpfA	T6SS				kpsDMFU	kpsT	eilA
W19-2	O139:H1			rhsA	sepA	estA (sta1)	estB (stb)	stx2e		ehaG	F18		lpfA	T6SS				kpsDMFU	kpsT	eilA
W19-3	O139:H1			rhsA	sepA	estA (sta1)	estB (stb)	stx2e		ehaG	F18		lpfA	T6SS				kpsDMFU	kpsT	eilA
W19-4	O139:H1			rhsA	sepA	estA (sta1)	estB (stb)	stx2e		ehaG	F18		lpfA	T6SS				kpsDMFU	kpsT	eilA
W19-5	O139:H1			rhsA	sepA	estA (sta1)	estB (stb)	stx2e		ehaG	F18		lpfA	T6SS				kpsDMFU	kpsT	eilA
W19-6	O139:H1			rhsA	sepA	estA (sta1)	estB (stb)	stx2e		ehaG	F18		lpfA	T6SS				kpsDMFU	kpsT	eilA
W19-7	O139:H1			rhsA	sepA	estA (sta1)	estB (stb)	stx2e		ehaG	F18		lpfA	T6SS				kpsDMFU	kpsT	eilA
IA725-007	O141:H4	astA	eltA				estB (stb)	stx2e			F18			T6SS							iha	iss
WI724-021	O141:H4	astA	eltA		sepA		estB (stb)	stx2e			F18			T6SS	colB	colM					iha	iss
2185	O141:H4					estA (sta1)	estB (stb)				F18			T6SS								iss
PSU-0987	O141:H4										fedF			T6SS		colM						iss
FV 14101	O141:H4					estA (sta1)	estB (stb)	stx2e			F18			T6SS		colM					iha
PSU-2191	O141:H4	astA	eltA				estB (stb)				F18			T6SS								iss
PSU-2190	O141:H4	astA	eltA		sepA		estB (stb)				F18			T6SS								iss
PSU-2193	O141:H4	astA	eltA				estB (stb)				F18			T6SS								iss
13473	O141:H4										F18			T6SS			colE2				iha	iss
R4290	O141:H4					estA (sta1)	estB (stb)				F18			T6SS							iha	iss
13	O141:H4										F18			T6SS								iss
44	O141:H4										F18			T6SS								iss
62	O141:H4										F18			T6SS								iss
67	O141:H4	astA	eltA		sepA		estB (stb)				F18			T6SS	colB	colM						iss
70	O141:H4				sepA						F18			T6SS							iha	iss
78	O141:H4	astA	eltA				estB (stb)				F18			T6SS								iss
92	O141:H4	astA	eltA		sepA		estB (stb)				F18			T6SS	colB	colM						iss
225	O141:H4	astA			sepA			stx2e			F18			T6SS								iss
255	O141:H4	astA	eltA		sepA		estB (stb)				F18			T6SS	colB	colM						iss
278	O141:H4	astA	eltA				estB (stb)	stx2e			F18			T6SS							iha	iss
279	O141:H4	astA	eltA		sepA		estB (stb)	stx2e			F18			T6SS	colB	colM						iss
283	O141:H4	astA	eltA		sepA		estB (stb)	stx2e			F18			T6SS	colB	colM					iha	iss
swine57	O141:H4					estA (sta1)	estB (stb)	stx2e			F18			T6SS								iss
swine68	O141:H4					estA (sta1)	estB (stb)	stx2e			F18			T6SS								iss
P13-6	O141:H4				sepA	estA (sta1)	estB (stb)	stx2e			F18			T6SS								iss
P13-8	O141:H4							stx2e			F18			T6SS								iss
P14-20	O141:H4							stx2e			F18			T6SS								iss
P14-21	O141:H4					estA (sta1)	estB (stb)				F18			T6SS							iha	iss
P15-28	O141:H4							stx2e			F18			T6SS								iss
P15-29	O141:H4										F18			T6SS							iha	iss
BCW_3358	O141:H4													T6SS								iss
MOD1-EC6206	O141:H4	astA	eltA		sepA		estB (stb)	stx2e			F18			T6SS								iss
CVM-N19EC0486	O141:H4													T6SS								iss
CVM-N36225PS	O141:H4	astA									F18			T6SS								iss
MOD1-EC5739	O141:H4													T6SS								iss
FSIS11810065	O141:H4													T6SS								iss
CVM-N17EC0906	O141:H4													T6SS								iss
MOD1-EC5272	O147:H4					estA (sta1)	estB (stb)				F18			T6SS								iss
MOD1-EC5278	O147:H4					estA (sta1)	estB (stb)	stx2e			F18			T6SS	colB	colM						iss
PSU-0022	O147:H4					estA (sta1)	estB (stb)	stx2e			F18			T6SS								iss
PSU-1086	O147:H4					estA (sta1)	estB (stb)	stx2e			F18			T6SS							iha	iss
PSU-1083	O147:H4					estA (sta1)	estB (stb)	stx2e			F18			T6SS							iha	iss
PSU-1080	O147:H4					estA (sta1)		stx2e			F18			T6SS							iha	iss
PSU-2198	O147:H4							stx2e			F18			T6SS								iss
PSU-2197	O147:H4							stx2e			F18			T6SS	colB	colM						iss
PSU-2186	O147:H4					estA (sta1)	estB (stb)				F18			T6SS								iss
PSU-2185	O147:H4							stx2e			F18			T6SS								iss
PSU-2181	O147:H4					estA (sta1)	estB (stb)	stx2e			F18			T6SS								iss
PSU-2189	O147:H4					estA (sta1)	estB (stb)	stx2e			F18			T6SS	colB	colM						iss
97.2074	O147:H4							stx2e			F18			T6SS								iss
2.2554	O147:H4				sepA	estA (sta1)	estB (stb)	stx2e			F18			T6SS	colB	colM						iss
UMNF18	O147:H4					estA (sta1)		stx2e			F18			T6SS								iss
PSU-2091	O147:H4							stx2e			F18			T6SS	colB	colM						iss
PSU-2072	O147:H4						estB (stb)				F18			T6SS	colB	colM						iss
PSU-2177	O147:H4				sepA	estA (sta1)	estB (stb)	stx2e			F18			T6SS	colB	colM						iss
PSU-2175	O147:H4					estA (sta1)	estB (stb)	stx2e			F18			T6SS								iss
PSU-1828	O147:H4						estB (stb)	stx2e			F18			T6SS	colB	colM						iss
PSU-1832	O147:H4							stx2e			F18			T6SS	colB	colM						iss
PSU-1801	O147:H4					estA (sta1)	estB (stb)	stx2e			F18			T6SS	colB	colM						iss
PSU-1829	O147:H4				sepA	estA (sta1)	estB (stb)	stx2e			F18			T6SS								iss
PSU-1841	O147:H4					estA (sta1)	estB (stb)	stx2e			F18			T6SS	colB	colM						iss
PSU-1845	O147:H4				sepA	estA (sta1)	estB (stb)	stx2e			F18			T6SS								iss
PSU-1844	O147:H4						estB (stb)	stx2e			F18			T6SS	colB	colM						iss
PSU-1837	O147:H4				sepA	estA (sta1)		stx2e			F18			T6SS	colB	colM						iss
PSU-1843	O147:H4				sepA	estA (sta1)	estB (stb)	stx2e			F18			T6SS	colB	colM						iss
PSU-1909	O147:H4										F18			T6SS								iss
PSU-1884	O147:H4					estA (sta1)	estB (stb)	stx2e			F18			T6SS	colB							iss
PSU-1886	O147:H4					estA (sta1)		stx2e			F18			T6SS	colB							iss
PSU-1811	O147:H4				sepA	estA (sta1)	estB (stb)	stx2e			F18			T6SS	colB	colM						iss
PSU-1813	O147:H4				sepA	estA (sta1)	estB (stb)	stx2e			F18			T6SS								iss
PSU-1810	O147:H4				sepA	estA (sta1)	estB (stb)	stx2e			F18			T6SS								iss
PSU-1875	O147:H4					estA (sta1)	estB (stb)	stx2e			F18			T6SS								iss
PSU-1857	O147:H4					estA (sta1)	estB (stb)				F18			T6SS	colB	colM						iss
PSU-1854	O147:H4				sepA	estA (sta1)	estB (stb)	stx2e			F18			T6SS								iss
PSU-1852	O147:H4						estB (stb)	stx2e			F18			T6SS	colB	colM
PSU-1851	O147:H4						estB (stb)	stx2e			F18			T6SS	colB	colM						iss
1.015	O147:H4					estA (sta1)	estB (stb)	stx2e			F18			T6SS	colB	colM						iss
0.2743	O147:H4				sepA	estA (sta1)	estB (stb)	stx2e			F18			T6SS								iss
2.7388	O147:H4							stx2e			F18			T6SS								iss
PSU-2180	O147:H4					estA (sta1)	estB (stb)	stx2e			F18			T6SS	colB	colM						iss
PSU-2167	O147:H4							stx2e			F18			T6SS								iss
PSU-2183	O147:H4					estA (sta1)	estB (stb)	stx2e			F18			T6SS								iss
PSU-2174	O147:H4					estA (sta1)	estB (stb)	stx2e			F18			T6SS								iss
PSU-2142	O147:H4					estA (sta1)	estB (stb)	stx2e			F18			T6SS	colB	colM						iss
PSU-2247	O147:H4					estA (sta1)	estB (stb)	stx2e			F18			T6SS								iss
PSU-2246	O147:H4					estA (sta1)		stx2e			F18			T6SS								iss
PSU-2254	O147:H4				sepA	estA (sta1)	estB (stb)	stx2e			F18			T6SS	colB							iss
PSU-2253	O147:H4				sepA	estA (sta1)	estB (stb)	stx2e			F18			T6SS	colB	colM						iss
PSU-2252	O147:H4					estA (sta1)	estB (stb)	stx2e			F18			T6SS	colB	colM						iss
PSU-2259	O147:H4					estA (sta1)	estB (stb)	stx2e			F18			T6SS	colB	colM						iss
PSU-2232	O147:H4				sepA	estA (sta1)	estB (stb)	stx2e			F18			T6SS							iha	iss
PSU-2241	O147:H4					estA (sta1)	estB (stb)	stx2e			F18			T6SS								iss
PSU-2248	O147:H4					estA (sta1)	estB (stb)	stx2e			F18			T6SS								iss
PSU-2249	O147:H4				sepA	estA (sta1)	estB (stb)	stx2e			F18			T6SS	colB							iss
PSU-2123	O147:H4					estA (sta1)	estB (stb)	stx2e			F18			T6SS	colB	colM						iss
PSU-2112	O147:H4					estA (sta1)	estB (stb)	stx2e			F18			T6SS								iss
PSU-2109	O147:H4					estA (sta1)	estB (stb)	stx2e			F18			T6SS								iss
PSU-2113	O147:H4					estA (sta1)	estB (stb)	stx2e			F18			T6SS	colB	colM						iss
PSU-2133	O147:H4					estA (sta1)	estB (stb)	stx2e			F18			T6SS								iss
PSU-2132	O147:H4					estA (sta1)	estB (stb)	stx2e			F18			T6SS								iss
PSU-2182	O147:H4					estA (sta1)	estB (stb)	stx2e			F18			T6SS								iss
PSU-2281	O147:H4					estA (sta1)	estB (stb)	stx2e			F18			T6SS	colB	colM						iss
